# Supplementary material for: Integrative modeling of multi-omics data to identify cancer drivers and infer patient-specific gene activity
Source: BMC Syst Biol. 2016 Feb 11;10:16. doi: 10.1186/s12918-016-0260-9 (PMC4750289; doi:10.1186/s12918-016-0260-9)
Supplement: Additional file 1 — An example of the defined membership functions and general fuzzy rules in FCL (Fuzzy Control Language) format. (FCL 8.15 kb) [file 12918_2016_260_MOESM1_ESM.fcl]

FUNCTION_BLOCK gene_fuzzy

    VAR_INPUT
        CN :         REAL;
        Expression : REAL;
        Mutation :   REAL;
        Recurrence : REAL;
    END_VAR
    
    VAR_OUTPUT
        Gene_activity : REAL;
    END_VAR
    
    FUZZIFY CN
        TERM deleted   := (-7, 1) (-3, 1) (0, 0);
        TERM neutral   := trian -3 0 2;
        TERM amplified := (0,0) (2, 1) (4.5,1);
    END_FUZZIFY
    
    FUZZIFY Expression 
    (*Gene expression membership functions are defined by different parameters for each gene*)
    (*The parameters in this example correspond to PIK3CA gene*) 
        TERM low    := sigm -7.81664698312 7.21732892358;
        TERM medium := gauss 7.88574461228 0.170648180154;
        TERM high   := sigm 5.83525672191 8.62183861196;
    END_FUZZIFY
    
    FUZZIFY Mutation
        TERM No_Mutation := 0;
        TERM Missense_Mutation := 1;
        TERM In_Frame_Del := 2;
        TERM In_Frame_Ins := 3;
        TERM Frame_Shift_Ins := 4;
        TERM Nonsense_Mutation := 5;
        TERM Frame_Shift_Del := 6;
        TERM Nonstop_Mutation := 7;
        TERM Splice_Site := 8;
    END_FUZZIFY
    
    FUZZIFY Recurrence
        TERM non_recurrent   := (0,1) (1,1) (1.5,0);
        TERM recurrent   := (1,0) (1.5,1) (150,1);
    END_FUZZIFY
    
    DEFUZZIFY Gene_activity
        
        TERM high_GoF := sigm 16 0.8;
        TERM GoF := gauss 0.6  0.1;
        TERM low_GoF := gauss 0.3 0.1;
        TERM no_effect := gauss 0 0.1;
        TERM low_LoF := gauss -0.3 0.1;
        TERM LoF := gauss -0.6 0.1;
        TERM high_LoF := sigm -16 -0.8;
        
        METHOD: COG;
        DEFAULT := 0; 
    END_DEFUZZIFY

    RULEBLOCK first
        AND:MIN;
        ACCU:MAX;
        
RULE 1: IF ((Mutation IS Missense_Mutation) or (Mutation IS In_Frame_Del) or (Mutation IS In_Frame_Ins))  and (Recurrence IS recurrent) and (Expression IS high) and (CN IS amplified) THEN Gene_activity IS high_GoF;
RULE 2: IF ((Mutation IS Missense_Mutation) or (Mutation IS In_Frame_Del) or (Mutation IS In_Frame_Ins)) and (Recurrence IS recurrent) and (Expression IS high) and (CN IS neutral) THEN Gene_activity IS high_GoF;
RULE 3: IF ((Mutation IS Missense_Mutation) or (Mutation IS In_Frame_Del) or (Mutation IS In_Frame_Ins)) and (Recurrence IS recurrent) and (Expression IS high) and (CN IS deleted) THEN Gene_activity IS GoF;

RULE 4: IF ((Mutation IS Missense_Mutation) or (Mutation IS In_Frame_Del) or (Mutation IS In_Frame_Ins)) and (Recurrence IS recurrent) and (Expression IS medium) and (CN IS amplified) THEN Gene_activity IS high_GoF;
RULE 5: IF ((Mutation IS Missense_Mutation) or (Mutation IS In_Frame_Del) or (Mutation IS In_Frame_Ins)) and (Recurrence IS recurrent) and (Expression IS medium) and (CN IS neutral) THEN Gene_activity IS GoF;
RULE 6: IF ((Mutation IS Missense_Mutation) or (Mutation IS In_Frame_Del) or (Mutation IS In_Frame_Ins)) and (Recurrence IS recurrent) and (Expression IS medium) and (CN IS deleted) THEN Gene_activity IS low_GoF;

RULE 7: IF ((Mutation IS Missense_Mutation) or (Mutation IS In_Frame_Del) or (Mutation IS In_Frame_Ins)) and (Recurrence IS recurrent) and (Expression IS low) and (CN IS amplified) THEN Gene_activity IS high_GoF;
RULE 8: IF ((Mutation IS Missense_Mutation) or (Mutation IS In_Frame_Del) or (Mutation IS In_Frame_Ins)) and (Recurrence IS recurrent) and (Expression IS low) and (CN IS neutral) THEN Gene_activity IS GoF;
RULE 9: IF ((Mutation IS Missense_Mutation) or (Mutation IS In_Frame_Del) or (Mutation IS In_Frame_Ins)) and (Recurrence IS recurrent) and (Expression IS low) and (CN IS deleted) THEN Gene_activity IS no_effect;

RULE 10: IF ((Mutation IS Missense_Mutation) or (Mutation IS In_Frame_Del) or (Mutation IS In_Frame_Ins)) and (Recurrence IS non_recurrent) and (Expression IS high) and (CN IS amplified) THEN Gene_activity IS GoF;
RULE 11: IF ((Mutation IS Missense_Mutation) or (Mutation IS In_Frame_Del) or (Mutation IS In_Frame_Ins)) and (Recurrence IS non_recurrent) and (Expression IS high) and (CN IS neutral) THEN Gene_activity IS low_GoF;
RULE 12: IF ((Mutation IS Missense_Mutation) or (Mutation IS In_Frame_Del) or (Mutation IS In_Frame_Ins)) and (Recurrence IS non_recurrent) and (Expression IS high) and (CN IS deleted) THEN Gene_activity IS low_GoF;

RULE 13: IF ((Mutation IS Missense_Mutation) or (Mutation IS In_Frame_Del) or (Mutation IS In_Frame_Ins)) and (Recurrence IS non_recurrent) and (Expression IS medium) and (CN IS amplified) THEN Gene_activity IS low_GoF;
RULE 14: IF ((Mutation IS Missense_Mutation) or (Mutation IS In_Frame_Del) or (Mutation IS In_Frame_Ins)) and (Recurrence IS non_recurrent) and (Expression IS medium) and (CN IS neutral) THEN Gene_activity IS low_GoF;
RULE 15: IF ((Mutation IS Missense_Mutation) or (Mutation IS In_Frame_Del) or (Mutation IS In_Frame_Ins)) and (Recurrence IS non_recurrent) and (Expression IS medium) and (CN IS deleted) THEN Gene_activity IS no_effect;

RULE 16: IF ((Mutation IS Missense_Mutation) or (Mutation IS In_Frame_Del) or (Mutation IS In_Frame_Ins)) and (Recurrence IS non_recurrent) and (Expression IS low) and (CN IS amplified) THEN Gene_activity IS low_GoF;
RULE 17: IF ((Mutation IS Missense_Mutation) or (Mutation IS In_Frame_Del) or (Mutation IS In_Frame_Ins)) and (Recurrence IS non_recurrent) and (Expression IS low) and (CN IS neutral) THEN Gene_activity IS no_effect;
RULE 18: IF ((Mutation IS Missense_Mutation) or (Mutation IS In_Frame_Del) or (Mutation IS In_Frame_Ins)) and (Recurrence IS non_recurrent) and (Expression IS low) and (CN IS deleted) THEN Gene_activity IS no_effect;


RULE 19: IF ((Mutation IS Frame_Shift_Ins) or (Mutation IS Frame_Shift_Del) or (Mutation IS Nonsense_Mutation) or (Mutation IS Nonstop_Mutation) or (Mutation IS Splice_Site)) and (Expression IS high) and (CN IS amplified) THEN Gene_activity IS low_LoF;
RULE 20: IF ((Mutation IS Frame_Shift_Ins) or (Mutation IS Frame_Shift_Del) or (Mutation IS Nonsense_Mutation) or (Mutation IS Nonstop_Mutation) or (Mutation IS Splice_Site)) and (Expression IS high) and (CN IS neutral) THEN Gene_activity IS LoF;
RULE 21: IF ((Mutation IS Frame_Shift_Ins) or (Mutation IS Frame_Shift_Del) or (Mutation IS Nonsense_Mutation) or (Mutation IS Nonstop_Mutation) or (Mutation IS Splice_Site)) and (Expression IS high) and (CN IS deleted) THEN Gene_activity IS high_LoF;

RULE 22: IF ((Mutation IS Frame_Shift_Ins) or (Mutation IS Frame_Shift_Del) or (Mutation IS Nonsense_Mutation) or (Mutation IS Nonstop_Mutation) or (Mutation IS Splice_Site)) and (Expression IS medium) and (CN IS amplified) THEN Gene_activity IS LoF;
RULE 23: IF ((Mutation IS Frame_Shift_Ins) or (Mutation IS Frame_Shift_Del) or (Mutation IS Nonsense_Mutation) or (Mutation IS Nonstop_Mutation) or (Mutation IS Splice_Site)) and (Expression IS medium) and (CN IS neutral) THEN Gene_activity IS LoF;
RULE 24: IF ((Mutation IS Frame_Shift_Ins) or (Mutation IS Frame_Shift_Del) or (Mutation IS Nonsense_Mutation) or (Mutation IS Nonstop_Mutation) or (Mutation IS Splice_Site)) and (Expression IS medium) and (CN IS deleted) THEN Gene_activity IS high_LoF;

RULE 25: IF ((Mutation IS Frame_Shift_Ins) or (Mutation IS Frame_Shift_Del) or (Mutation IS Nonsense_Mutation) or (Mutation IS Nonstop_Mutation) or (Mutation IS Splice_Site)) and (Expression IS low) and (CN IS amplified) THEN Gene_activity IS high_LoF;
RULE 26: IF ((Mutation IS Frame_Shift_Ins) or (Mutation IS Frame_Shift_Del) or (Mutation IS Nonsense_Mutation) or (Mutation IS Nonstop_Mutation) or (Mutation IS Splice_Site)) and (Expression IS low) and (CN IS neutral) THEN Gene_activity IS high_LoF;
RULE 27: IF ((Mutation IS Frame_Shift_Ins) or (Mutation IS Frame_Shift_Del) or (Mutation IS Nonsense_Mutation) or (Mutation IS Nonstop_Mutation) or (Mutation IS Splice_Site)) and (Expression IS low) and (CN IS deleted) THEN Gene_activity IS high_LoF;

RULE 28: IF ((Mutation IS No_Mutation) and ((Expression IS low) or (CN IS deleted))) THEN Gene_activity IS LoF;


RULE 29: IF ((Mutation IS No_Mutation) and ((Expression IS high) or (CN IS amplified))) THEN Gene_activity IS low_GoF;


RULE 30: IF ((Mutation IS No_Mutation) and (Expression IS medium) and (CN IS neutral)) THEN Gene_activity IS no_effect;


END_RULEBLOCK

END_FUNCTION_BLOCK
