# Supplementary material for: Integrative modeling of multi-omics data to identify cancer drivers and infer patient-specific gene activity
Source: BMC Syst Biol. 2016 Feb 11;10:16. doi: 10.1186/s12918-016-0260-9 (PMC4750289; doi:10.1186/s12918-016-0260-9)
Supplement: Additional file 2 — GoF and LoF gene scores for those genes that are mutated in more than 1 % of the samples. (CSV 37.9 kb) [file 12918_2016_260_MOESM2_ESM.csv]

	GoF gene score	LoF gene score
NEK2	100	0
CTSS	96.4912280702	3.5087719298
ELN	95.5223880597	4.4776119403
CDC73	93.75	6.25
PRAME	93.6247723133	6.3752276867
TERT	93.3333333333	6.6666666667
POU5F1B	93.1893687708	6.8106312292
EDN1	91.9847328244	8.0152671756
KRAS	91.5384615385	8.4615384615
MTMR11	91.2280701754	8.7719298246
STARD3	90.9266409266	9.0733590734
ASH2L	90.9090909091	9.0909090909
HLF	90.9090909091	9.0909090909
ATP13A5	90.7756813417	9.2243186583
P2RX7	90.7120743034	9.2879256966
FCGR2B	90.5660377358	9.4339622642
TG	90.380761523	9.619238477
ADCK5	90.1408450704	9.8591549296
GUCY2C	90.0542495479	9.9457504521
AKT2	90	10
CCNE1	90	10
CSNK2A1	90	10
NCOA3	89.932885906	10.067114094
UBE2O	89.5322939866	10.4677060134
GLYATL2	88.9589905363	11.0410094637
ADRBK1	88.8888888889	11.1111111111
MDM4	88.8888888889	11.1111111111
TFRC	88.8888888889	11.1111111111
EIF2AK1	88.5416666667	11.4583333333
FMN2	88.3419689119	11.6580310881
TNN	88.2960413081	11.7039586919
NEK8	88.275862069	11.724137931
PSKH2	88.1909547739	11.8090452261
SP1	87.5	12.5
STAG3	87.3786407767	12.6213592233
CDKL1	87.084148728	12.915851272
TMPRSS2	87	13
TESK2	86.9565217391	13.0434782609
CREB3L2	86.8656716418	13.1343283582
LMTK3	86.6666666667	13.3333333333
RIPK3	86.6666666667	13.3333333333
SLC29A1	86.6666666667	13.3333333333
SUZ12	86.6666666667	13.3333333333
TRPM8	86.6666666667	13.3333333333
ADCK4	86.496350365	13.503649635
KLK3	86.3636363636	13.6363636364
AAK1	86.3049095607	13.6950904393
ROCK2	86.1171366594	13.8828633406
ZNF217	86.0927152318	13.9072847682
BRAF	86.0465116279	13.9534883721
DHFR	85.9259259259	14.0740740741
ADAMTSL3	85.8858858859	14.1141141141
EIF3H	85.7142857143	14.2857142857
STK25	85.7142857143	14.2857142857
TNFRSF1B	85.7142857143	14.2857142857
SCYL3	85.5357142857	14.4642857143
BIRC6	85.5334538879	14.4665461121
LAMP1	85.5263157895	14.4736842105
JAG2	85.393258427	14.606741573
PIK3C2G	85.3868194842	14.6131805158
AKAP9	85.1744186047	14.8255813953
KIAA1549	85	15
KIAA1804	84.6743295019	15.3256704981
CAMK2G	84.6153846154	15.3846153846
HOXC11	84.6153846154	15.3846153846
NCKIPSD	84.6153846154	15.3846153846
PRKCQ	84.4262295082	15.5737704918
CTNNB1	84.375	15.625
CDK8	84.2105263158	15.7894736842
PTPRU	84.18230563	15.81769437
INSRR	83.9826839827	16.0173160173
NUP133	83.7719298246	16.2280701754
PAXIP1	83.6734693878	16.3265306122
RPGRIP1	83.4710743802	16.5289256198
CCND2	83.3333333333	16.6666666667
EIF2B5	83.3333333333	16.6666666667
F12	83.3333333333	16.6666666667
PSEN2	83.3333333333	16.6666666667
TRIB3	83.3333333333	16.6666666667
TTBK1	83.0769230769	16.9230769231
SGK2	82.7586206897	17.2413793103
TPO	82.5842696629	17.4157303371
PRKCZ	82.4634655532	17.5365344468
ERBB2	82.3529411765	17.6470588235
MAP3K1	82.0610687023	17.9389312977
FAM132A	81.8181818182	18.1818181818
HBD	81.8181818182	18.1818181818
KCTD14	81.8181818182	18.1818181818
MAP3K8	81.8181818182	18.1818181818
PINK1	81.8181818182	18.1818181818
PRKAR1B	81.8181818182	18.1818181818
PTPN1	81.8181818182	18.1818181818
SS18	81.8181818182	18.1818181818
TSSK6	81.8181818182	18.1818181818
CCDC50	81.6764132554	18.3235867446
NRAS	81.6326530612	18.3673469388
MSH6	81.5884476534	18.4115523466
ATR	81.5837937385	18.4162062615
BRD2	81.4285714286	18.5714285714
MAP2K3	81.3988095238	18.6011904762
DDR1	81.25	18.75
ATP11A	81.2080536913	18.7919463087
HMMR	81.163434903	18.836565097
TACC3	81.1320754717	18.8679245283
MYLK3	81.0810810811	18.9189189189
PBK	81.0810810811	18.9189189189
CBFA2T3	80.9523809524	19.0476190476
BRCA1	80.8641975309	19.1358024691
HSP90B1	80.8383233533	19.1616766467
CARD10	80.7692307692	19.2307692308
TRIM24	80.7692307692	19.2307692308
CCDC6	80.5194805195	19.4805194805
PKN2	80.487804878	19.512195122
TLN1	80.4347826087	19.5652173913
TRPM6	80.4347826087	19.5652173913
ADAMTS18	80	20
ANAPC5	80	20
CD40	80	20
CSNK1D	80	20
CSNK1G1	80	20
DVL1	80	20
EIF4A2	80	20
GRB7	80	20
IRS2	80	20
MKNK1	80	20
MNX1	80	20
PAX8	80	20
PIP5K1C	80	20
RNF130	80	20
RPN1	80	20
SCRIB	80	20
SRC	80	20
TFEB	80	20
TLX1	80	20
TOP1	80	20
GNAS	79.5918367347	20.4081632653
ARNT	79.4117647059	20.5882352941
MYC	79.4117647059	20.5882352941
IKBKB	79.3650793651	20.6349206349
DYRK1A	79.1666666667	20.8333333333
ZNF384	79.1666666667	20.8333333333
NOTCH4	79.0419161677	20.9580838323
PRKCH	79	21
FUS	78.9473684211	21.0526315789
MLLT1	78.9473684211	21.0526315789
NUAK1	78.9473684211	21.0526315789
SLC45A3	78.9473684211	21.0526315789
EIF3A	78.7234042553	21.2765957447
CASC5	78.5984848485	21.4015151515
CARS	78.5714285714	21.4285714286
MYT1	78.5714285714	21.4285714286
PHOX2B	78.5714285714	21.4285714286
SGK196	78.5714285714	21.4285714286
FANCD2	78.3783783784	21.6216216216
FZD1	78.2608695652	21.7391304348
ULK1	78.2608695652	21.7391304348
TLR3	78.2051282051	21.7948717949
PCM1	78.0821917808	21.9178082192
PASK	78.0303030303	21.9696969697
ADAM17	77.7777777778	22.2222222222
AURKA	77.7777777778	22.2222222222
BIRC3	77.7777777778	22.2222222222
CLPTM1	77.7777777778	22.2222222222
FANCE	77.7777777778	22.2222222222
MAPKAPK5	77.7777777778	22.2222222222
RPS6KB2	77.7777777778	22.2222222222
DLC1	77.752293578	22.247706422
USP6	77.7272727273	22.2727272727
CHD1	77.2925764192	22.7074235808
PGBD3	77.2727272727	22.7272727273
SIRT1	77.2727272727	22.7272727273
HIPK3	77.1428571429	22.8571428571
ACVR1C	76.9230769231	23.0769230769
ADHFE1	76.9230769231	23.0769230769
CSPG4	76.9230769231	23.0769230769
TNFRSF4	76.9230769231	23.0769230769
CHL1	76.8115942029	23.1884057971
KDR	76.7801857585	23.2198142415
RBM15	76.7441860465	23.2558139535
CSF1R	76.5957446809	23.4042553191
E2F1	76.4705882353	23.5294117647
EPHB4	76.4705882353	23.5294117647
HRAS	76.4705882353	23.5294117647
MLH1	76.4705882353	23.5294117647
PLK4	76.4705882353	23.5294117647
RIOK2	76.4705882353	23.5294117647
RUNX1	76.4705882353	23.5294117647
TLK1	76.4705882353	23.5294117647
NACA	76.354679803	23.645320197
RAG1	76.3157894737	23.6842105263
ATM	76.1904761905	23.8095238095
CYP2B6	76.1904761905	23.8095238095
LCK	76.1904761905	23.8095238095
BCL10	76.1061946903	23.8938053097
ROS1	75.9541984733	24.0458015267
LAMA1	75.9493670886	24.0506329114
SMG1	75.9493670886	24.0506329114
FAM118A	75.9312320917	24.0687679083
ASTN1	75.8620689655	24.1379310345
SRPK1	75.8620689655	24.1379310345
MECOM	75.8293838863	24.1706161137
CIITA	75.6613756614	24.3386243386
CAD	75.5102040816	24.4897959184
MAPK11	75.3694581281	24.6305418719
MYO3A	75.1063829787	24.8936170213
AIM1	75.1004016064	24.8995983936
ADCK2	75	25
BMPR1B	75	25
CARD9	75	25
CCNB1IP1	75	25
CDH3	75	25
CTSL2	75	25
EIF4A1	75	25
FH	75	25
GOPC	75	25
GRK5	75	25
GRK6	75	25
IL17RD	75	25
IL2RA	75	25
MEN1	75	25
PLK1	75	25
RALBP1	75	25
SP110	75	25
TCF3	75	25
TFPT	75	25
YAP1	75	25
WRN	74.8717948718	25.1282051282
FSCB	74.4525547445	25.5474452555
BRCA2	74.4186046512	25.5813953488
MYH10	74.4186046512	25.5813953488
GHR	74.358974359	25.641025641
CDK10	74.0740740741	25.9259259259
ARHGEF10	73.9336492891	26.0663507109
DNMT1	73.9130434783	26.0869565217
PLCG1	73.9130434783	26.0869565217
KIT	73.8461538462	26.1538461538
MAPK6	73.75	26.25
ADCK1	73.6842105263	26.3157894737
HDAC1	73.6842105263	26.3157894737
MYBL2	73.6842105263	26.3157894737
PIK3R2	73.6842105263	26.3157894737
RPS6KA1	73.6842105263	26.3157894737
TLR9	73.6842105263	26.3157894737
AATK	73.4693877551	26.5306122449
CSF3R	73.3333333333	26.6666666667
GAS7	73.3333333333	26.6666666667
LGR5	73.3333333333	26.6666666667
RIPK2	73.3333333333	26.6666666667
DGKG	73.0769230769	26.9230769231
MAP4K1	73.0769230769	26.9230769231
C15orf55	72.972972973	27.027027027
AURKB	72.7272727273	27.2727272727
CAMK1D	72.7272727273	27.2727272727
ERN1	72.7272727273	27.2727272727
ETV4	72.7272727273	27.2727272727
HIPK4	72.7272727273	27.2727272727
HOXD11	72.7272727273	27.2727272727
LRRC2	72.7272727273	27.2727272727
MAPK14	72.7272727273	27.2727272727
MSI2	72.7272727273	27.2727272727
MYCN	72.7272727273	27.2727272727
PCSK7	72.7272727273	27.2727272727
PDGFA	72.7272727273	27.2727272727
REL	72.7272727273	27.2727272727
REM1	72.7272727273	27.2727272727
RIOK1	72.7272727273	27.2727272727
SULF1	72.7272727273	27.2727272727
URB2	72.7272727273	27.2727272727
LRRK1	72.602739726	27.397260274
ITK	72.4137931034	27.5862068966
SNRK	72.4137931034	27.5862068966
TPR	72.3404255319	27.6595744681
CPNE5	72.2222222222	27.7777777778
DYRK2	72.2222222222	27.7777777778
STIL	72.0720720721	27.9279279279
BAP1	72	28
GAK	72	28
PKN3	72	28
ITGB4	71.9298245614	28.0701754386
SMARCA4	71.9298245614	28.0701754386
IDH1	71.875	28.125
LRGUK	71.7647058824	28.2352941176
CYFIP1	71.7391304348	28.2608695652
MSH3	71.7073170732	28.2926829268
RUNX1T1	71.6981132075	28.3018867925
BMP2K	71.6666666667	28.3333333333
BCL2L1	71.4285714286	28.5714285714
MLLT10	71.4285714286	28.5714285714
NPR2	71.4285714286	28.5714285714
RPS6KL1	71.4285714286	28.5714285714
YES1	71.4285714286	28.5714285714
MAP3K4	71.3333333333	28.6666666667
MAML2	71.1790393013	28.8209606987
ERBB3	71.1538461538	28.8461538462
EPHA1	70.9677419355	29.0322580645
TRIM28	70.9677419355	29.0322580645
ADARB2	70.8333333333	29.1666666667
EIF4B	70.8333333333	29.1666666667
RHOA	70.8333333333	29.1666666667
JAK3	70.7317073171	29.2682926829
RPTOR	70.7317073171	29.2682926829
ERCC6	70.6666666667	29.3333333333
TAF15	70.5882352941	29.4117647059
TNIK	70.4545454545	29.5454545455
ETV1	70.3703703704	29.6296296296
HSP90AA1	70.3703703704	29.6296296296
MAPK15	70.3703703704	29.6296296296
PTK7	70.3703703704	29.6296296296
TOX	70.3703703704	29.6296296296
PKHD1	70.2830188679	29.7169811321
TNFSF10	70.2702702703	29.7297297297
EPHB1	70.2127659574	29.7872340426
FANCA	70.0787401575	29.9212598425
AGAP2	70	30
APAF1	70	30
CASP9	70	30
CYSLTR2	70	30
DUSP6	70	30
EPS15	70	30
ESR1	70	30
HIPK1	70	30
HOXD13	70	30
JAK2	70	30
LYN	70	30
MAP2K5	70	30
MAP3K10	70	30
NOTCH2	70	30
SLCO4A1	70	30
TNFRSF1A	70	30
GTSE1	69.7674418605	30.2325581395
BCL6	69.5652173913	30.4347826087
FLT3	69.5652173913	30.4347826087
INHBA	69.5652173913	30.4347826087
ITGB1	69.5652173913	30.4347826087
SRPK2	69.5652173913	30.4347826087
STK4	69.5652173913	30.4347826087
TLE1	69.5652173913	30.4347826087
TNFRSF11B	69.5652173913	30.4347826087
TP73	69.5652173913	30.4347826087
LMTK2	69.387755102	30.612244898
RHPN2	69.3548387097	30.6451612903
ATF2	69.2307692308	30.7692307692
BCL3	69.2307692308	30.7692307692
DAXX	69.2307692308	30.7692307692
LNX2	69.2307692308	30.7692307692
NTRK2	69.2307692308	30.7692307692
SMARCB1	69.2307692308	30.7692307692
STK32C	69.2307692308	30.7692307692
VAV1	69.2307692308	30.7692307692
NUP153	69.0476190476	30.9523809524
MEF2A	69.014084507	30.985915493
MED13L	68.8888888889	31.1111111111
CSPP1	68.75	31.25
FGFR1OP	68.75	31.25
HDAC4	68.75	31.25
MYLK4	68.75	31.25
NCOA4	68.75	31.25
JAG1	68.5714285714	31.4285714286
ZFYVE9	68.5714285714	31.4285714286
ABCA3	68.4931506849	31.5068493151
DTX1	68.4210526316	31.5789473684
MAPK3	68.4210526316	31.5789473684
MET	68.4210526316	31.5789473684
TUFT1	68.4210526316	31.5789473684
MAP3K9	68.2926829268	31.7073170732
FANCM	68.253968254	31.746031746
PIK3CA	68.2352941176	31.7647058824
CYP1A2	68.1818181818	31.8181818182
IL1RAP	68.1818181818	31.8181818182
ITGB8	68.1818181818	31.8181818182
STYK1	68.1818181818	31.8181818182
TYK2	68.1818181818	31.8181818182
BCL11B	68	32
PIK3C2B	68	32
SETDB1	67.9245283019	32.0754716981
ABL1	67.8571428571	32.1428571429
DLL4	67.8571428571	32.1428571429
DYRK4	67.8571428571	32.1428571429
HSP90AB1	67.8571428571	32.1428571429
MAP4K4	67.8571428571	32.1428571429
NFKB1	67.8571428571	32.1428571429
NEK1	67.8082191781	32.1917808219
PDCD11	67.7966101695	32.2033898305
ITGB6	67.7419354839	32.2580645161
MINK1	67.7419354839	32.2580645161
FANCI	67.6470588235	32.3529411765
RASGRF2	67.6470588235	32.3529411765
RIPK4	67.6470588235	32.3529411765
PHIP	67.5675675676	32.4324324324
MAP3K5	67.5	32.5
MLL3	67.4491392801	32.5508607199
PIK3C2A	67.4418604651	32.5581395349
CFI	67.3076923077	32.6923076923
EGFR	67.3076923077	32.6923076923
MAMDC4	67.3076923077	32.6923076923
INPP5D	67.2413793103	32.7586206897
ACOXL	66.6666666667	33.3333333333
ALPK2	66.6666666667	33.3333333333
ARFGEF1	66.6666666667	33.3333333333
CAMK1G	66.6666666667	33.3333333333
CD44	66.6666666667	33.3333333333
CDK3	66.6666666667	33.3333333333
CYP24A1	66.6666666667	33.3333333333
DBF4	66.6666666667	33.3333333333
DDX1	66.6666666667	33.3333333333
EEF1D	66.6666666667	33.3333333333
EIF4G1	66.6666666667	33.3333333333
EPHA6	66.6666666667	33.3333333333
ERBB4	66.6666666667	33.3333333333
ERCC2	66.6666666667	33.3333333333
ERN2	66.6666666667	33.3333333333
FBXO43	66.6666666667	33.3333333333
FES	66.6666666667	33.3333333333
GAB1	66.6666666667	33.3333333333
HDLBP	66.6666666667	33.3333333333
HORMAD1	66.6666666667	33.3333333333
HSPB8	66.6666666667	33.3333333333
INSR	66.6666666667	33.3333333333
LTK	66.6666666667	33.3333333333
LZTR1	66.6666666667	33.3333333333
MAP3K3	66.6666666667	33.3333333333
MASTL	66.6666666667	33.3333333333
MOS	66.6666666667	33.3333333333
MTOR	66.6666666667	33.3333333333
NFKB2	66.6666666667	33.3333333333
OSR1	66.6666666667	33.3333333333
PAK4	66.6666666667	33.3333333333
PIK3C3	66.6666666667	33.3333333333
PPARG	66.6666666667	33.3333333333
RIMS2	66.6666666667	33.3333333333
SIK3	66.6666666667	33.3333333333
SOX10	66.6666666667	33.3333333333
SRMS	66.6666666667	33.3333333333
TLK2	66.6666666667	33.3333333333
ZMYND10	66.6666666667	33.3333333333
ALS2	66.2337662338	33.7662337662
BRDT	65.7894736842	34.2105263158
MAP3K14	65.7894736842	34.2105263158
MAPK7	65.7894736842	34.2105263158
SULF2	65.7894736842	34.2105263158
FANCC	65.625	34.375
PIK3CB	65.625	34.375
MAML1	65.5172413793	34.4827586207
SLK	65.5172413793	34.4827586207
TMPO	65.5172413793	34.4827586207
OBSCN	65.4952076677	34.5047923323
KALRN	65.4205607477	34.5794392523
DLL1	65.3846153846	34.6153846154
MLLT6	65.3846153846	34.6153846154
PRKCI	65.3846153846	34.6153846154
ABCC3	65.306122449	34.693877551
MYLK	65.2173913043	34.7826086957
NOS3	65.2173913043	34.7826086957
PER1	65.2173913043	34.7826086957
PIP5K1A	65.2173913043	34.7826086957
RXRA	65.2173913043	34.7826086957
MYH11	65.1515151515	34.8484848485
CDH1	65.1162790698	34.8837209302
FGFR2	65.1162790698	34.8837209302
PI4KA	65.1162790698	34.8837209302
ZNF423	65.0793650794	34.9206349206
BLM	65.0602409639	34.9397590361
TTN	65.0176678445	34.9823321555
C9orf96	65	35
EWSR1	65	35
FASN	65	35
GUCY2D	65	35
ING1	65	35
PALB2	65	35
PRKD2	65	35
PTK6	65	35
PXK	65	35
SPP1	65	35
TET2	65	35
AFF1	64.8648648649	35.1351351351
MAP3K6	64.8648648649	35.1351351351
NCOA1	64.8648648649	35.1351351351
ARHGAP26	64.7058823529	35.2941176471
COL1A1	64.7058823529	35.2941176471
FGR	64.7058823529	35.2941176471
GRIK1	64.7058823529	35.2941176471
HCK	64.7058823529	35.2941176471
HNF1B	64.7058823529	35.2941176471
MALT1	64.7058823529	35.2941176471
MAP2K1	64.7058823529	35.2941176471
PAK2	64.7058823529	35.2941176471
DNAH8	64.6511627907	35.3488372093
TGS1	64.5833333333	35.4166666667
WDHD1	64.5161290323	35.4838709677
ADAM22	64.4444444444	35.5555555556
WHSC1L1	64.4444444444	35.5555555556
LRP2	64.3835616438	35.6164383562
CAMK1	64.2857142857	35.7142857143
DAB1	64.2857142857	35.7142857143
ELL	64.2857142857	35.7142857143
FGFR4	64.2857142857	35.7142857143
MAPK12	64.2857142857	35.7142857143
MUC1	64.2857142857	35.7142857143
RGL2	64.2857142857	35.7142857143
RRM2	64.2857142857	35.7142857143
SMAD3	64.2857142857	35.7142857143
TRAF6	64.2857142857	35.7142857143
TTBK2	64.1509433962	35.8490566038
AIFM3	64	36
BTRC	64	36
GSG2	64	36
NEK4	64	36
MYO18B	63.9534883721	36.0465116279
EPHA10	63.8888888889	36.1111111111
PTCH2	63.8888888889	36.1111111111
ACACA	63.829787234	36.170212766
NCOA2	63.829787234	36.170212766
GPR112	63.8036809816	36.1963190184
TRRAP	63.7362637363	36.2637362637
ACSL6	63.6363636364	36.3636363636
BMI1	63.6363636364	36.3636363636
CDKN1B	63.6363636364	36.3636363636
CXCR7	63.6363636364	36.3636363636
DBN1	63.6363636364	36.3636363636
DCLK2	63.6363636364	36.3636363636
DCLK3	63.6363636364	36.3636363636
MAP2K6	63.6363636364	36.3636363636
MATK	63.6363636364	36.3636363636
NSD1	63.6363636364	36.3636363636
PRKAA1	63.6363636364	36.3636363636
PRKCB	63.6363636364	36.3636363636
STAT5A	63.6363636364	36.3636363636
TIAM1	63.6363636364	36.3636363636
XIAP	63.6363636364	36.3636363636
NCAPD3	63.4615384615	36.5384615385
FLT4	63.4146341463	36.5853658537
COL14A1	63.3802816901	36.6197183099
ALK	63.3333333333	36.6666666667
RPS6KC1	63.3333333333	36.6666666667
FLNB	63.2352941176	36.7647058824
EML4	63.1578947368	36.8421052632
ERCC4	63.1578947368	36.8421052632
NGF	63.1578947368	36.8421052632
PIGU	63.1578947368	36.8421052632
PTK2	63.1578947368	36.8421052632
PTPRD	63.1578947368	36.8421052632
STK40	63.1578947368	36.8421052632
MCM3AP	63.0434782609	36.9565217391
GOLGA5	62.962962963	37.037037037
MAST3	62.962962963	37.037037037
CDC42BPA	62.9032258065	37.0967741935
EPHB2	62.8571428571	37.1428571429
PGR	62.8571428571	37.1428571429
SOS1	62.8571428571	37.1428571429
CACNB2	62.5	37.5
CHD5	62.5	37.5
DDB2	62.5	37.5
FANCF	62.5	37.5
GPHN	62.5	37.5
MUSK	62.5	37.5
NOS2	62.5	37.5
NR2F1	62.5	37.5
PATZ1	62.5	37.5
PDZRN4	62.5	37.5
PICALM	62.5	37.5
PIK3CG	62.5	37.5
PIP4K2A	62.5	37.5
PIP4K2B	62.5	37.5
RASA1	62.5	37.5
RASGRF1	62.5	37.5
SPTAN1	62.5	37.5
STK24	62.5	37.5
TP53BP1	62.5	37.5
MAST4	62.3655913978	37.6344086022
EHBP1	62.2222222222	37.7777777778
KSR2	62.2222222222	37.7777777778
MSH2	62.1951219512	37.8048780488
ERCC5	62.1621621622	37.8378378378
MCM4	62.1621621622	37.8378378378
PRKD1	62.1621621622	37.8378378378
LRP1	62.1052631579	37.8947368421
FANCG	62.0689655172	37.9310344828
MARK3	62.0689655172	37.9310344828
CASP10	61.9047619048	38.0952380952
CCNA1	61.9047619048	38.0952380952
CDX2	61.9047619048	38.0952380952
DMPK	61.9047619048	38.0952380952
IKZF3	61.9047619048	38.0952380952
PTCH1	61.9047619048	38.0952380952
RAC1	61.9047619048	38.0952380952
SEMA3B	61.9047619048	38.0952380952
NLRP10	61.7647058824	38.2352941176
HERC2	61.5894039735	38.4105960265
AKT1	61.5384615385	38.4615384615
ARHGEF7	61.5384615385	38.4615384615
ASPSCR1	61.5384615385	38.4615384615
CTBP1	61.5384615385	38.4615384615
CXCR4	61.5384615385	38.4615384615
EIF2AK2	61.5384615385	38.4615384615
ILK	61.5384615385	38.4615384615
MITF	61.5384615385	38.4615384615
NEK3	61.5384615385	38.4615384615
SH3GL1	61.5384615385	38.4615384615
STAC2	61.5384615385	38.4615384615
MN1	61.4285714286	38.5714285714
TNRC6B	61.4285714286	38.5714285714
BMPR1A	61.3636363636	38.6363636364
RBL1	61.2903225806	38.7096774194
TFR2	61.2903225806	38.7096774194
ULK2	61.2903225806	38.7096774194
FLT1	61.2244897959	38.7755102041
PIKFYVE	61.2244897959	38.7755102041
CHEK2	61.1111111111	38.8888888889
IL1R2	61.1111111111	38.8888888889
MAP4K5	61.1111111111	38.8888888889
MARK4	61.1111111111	38.8888888889
SERPINA12	61.1111111111	38.8888888889
ADAMTS20	60.9195402299	39.0804597701
CDH2	60.8695652174	39.1304347826
NFIA	60.8695652174	39.1304347826
PPARGC1A	60.8695652174	39.1304347826
SIX4	60.8695652174	39.1304347826
CYLD	60.7142857143	39.2857142857
EPHB3	60.7142857143	39.2857142857
NEK9	60.7142857143	39.2857142857
PPP1R3A	60.5263157895	39.4736842105
STK31	60.5263157895	39.4736842105
CDC42BPB	60.4166666667	39.5833333333
COL18A1	60.3773584906	39.6226415094
FBXW7	60.3773584906	39.6226415094
ZNF608	60.3773584906	39.6226415094
RIF1	60.3174603175	39.6825396825
AIFM1	60	40
AXIN2	60	40
BCR	60	40
BMP4	60	40
CDC25C	60	40
CLP1	60	40
DIP2C	60	40
ECM1	60	40
EIF5A	60	40
FIP1L1	60	40
FLNC	60	40
GLI2	60	40
GRB2	60	40
GRK7	60	40
ICAM1	60	40
IRF4	60	40
ITGA5	60	40
LPP	60	40
MAP3K11	60	40
MDM2	60	40
MFSD2A	60	40
PGGT1B	60	40
RANBP9	60	40
RAP1GDS1	60	40
RFC4	60	40
SCD5	60	40
SERPINB1	60	40
SMURF1	60	40
STK32A	60	40
STRN4	60	40
SYK	60	40
TMEM200A	60	40
TTL	60	40
ULK3	60	40
XPC	60	40
TSC2	59.7014925373	40.2985074627
ALPK3	59.5238095238	40.4761904762
FGFR3	59.4594594595	40.5405405405
RET	59.4594594595	40.5405405405
NPAT	59.4202898551	40.5797101449
PXDN	59.375	40.625
SP140	59.375	40.625
MYH9	59.3220338983	40.6779661017
BUB1B	59.2592592593	40.7407407407
CATSPERB	59.2592592593	40.7407407407
MERTK	59.2592592593	40.7407407407
PPM1E	59.2592592593	40.7407407407
ADAMTS19	59.0909090909	40.9090909091
CAMKK2	59.0909090909	40.9090909091
CAMKV	59.0909090909	40.9090909091
CYP1B1	59.0909090909	40.9090909091
FBN1	59.0909090909	40.9090909091
PEX5L	59.0909090909	40.9090909091
PTK2B	59.0909090909	40.9090909091
SNX19	59.0909090909	40.9090909091
TBX18	59.0909090909	40.9090909091
PDE4DIP	59.0504451039	40.9495548961
GRIN2A	59.0163934426	40.9836065574
MLL	59.0163934426	40.9836065574
CLTC	58.9743589744	41.0256410256
TRPM7	58.9743589744	41.0256410256
NIN	58.904109589	41.095890411
BAI1	58.8235294118	41.1764705882
COL4A3BP	58.8235294118	41.1764705882
GCK	58.8235294118	41.1764705882
GPR87	58.8235294118	41.1764705882
MYB	58.8235294118	41.1764705882
SLC22A15	58.8235294118	41.1764705882
VCPIP1	58.8235294118	41.1764705882
ZAK	58.8235294118	41.1764705882
EPHB6	58.6956521739	41.3043478261
PIK3R4	58.6956521739	41.3043478261
NPR1	58.6206896552	41.3793103448
NTRK1	58.6206896552	41.3793103448
SMO	58.6206896552	41.3793103448
TRIP11	58.6206896552	41.3793103448
TAF1L	58.5714285714	41.4285714286
CTNNA2	58.4905660377	41.5094339623
GLI3	58.4615384615	41.5384615385
CDC25A	58.3333333333	41.6666666667
CDKL2	58.3333333333	41.6666666667
CHRNA3	58.3333333333	41.6666666667
DACH1	58.3333333333	41.6666666667
ERLIN2	58.3333333333	41.6666666667
FAS	58.3333333333	41.6666666667
GPR183	58.3333333333	41.6666666667
HDAC3	58.3333333333	41.6666666667
HOXD10	58.3333333333	41.6666666667
JUNB	58.3333333333	41.6666666667
LDHA	58.3333333333	41.6666666667
LMO2	58.3333333333	41.6666666667
NKD2	58.3333333333	41.6666666667
PSKH1	58.3333333333	41.6666666667
RICTOR	58.3333333333	41.6666666667
TNK1	58.3333333333	41.6666666667
TRIO	58.3333333333	41.6666666667
DAPK1	58.1818181818	41.8181818182
CDC7	58.064516129	41.935483871
LRP6	58.064516129	41.935483871
LRRC7	58.064516129	41.935483871
PDGFRB	58.064516129	41.935483871
ACACB	57.8947368421	42.1052631579
ATP8B1	57.8947368421	42.1052631579
GCNT2	57.8947368421	42.1052631579
MAP2K4	57.8947368421	42.1052631579
MELK	57.8947368421	42.1052631579
NCAM1	57.8947368421	42.1052631579
NOVA1	57.8947368421	42.1052631579
RPS6KA4	57.8947368421	42.1052631579
STK3	57.8947368421	42.1052631579
DCLK1	57.6923076923	42.3076923077
PRDM16	57.6923076923	42.3076923077
RGS22	57.6923076923	42.3076923077
UBR5	57.6923076923	42.3076923077
AFF4	57.5757575758	42.4242424242
EIF2AK3	57.5757575758	42.4242424242
PREX2	57.5757575758	42.4242424242
NUP210	57.4468085106	42.5531914894
NTRK3	57.4074074074	42.5925925926
BRD4	57.1428571429	42.8571428571
CDC5L	57.1428571429	42.8571428571
CHRNA5	57.1428571429	42.8571428571
CHRNB4	57.1428571429	42.8571428571
EIF2AK4	57.1428571429	42.8571428571
FGFR1	57.1428571429	42.8571428571
GMPS	57.1428571429	42.8571428571
ITGA7	57.1428571429	42.8571428571
NFATC1	57.1428571429	42.8571428571
NOTCH1	57.1428571429	42.8571428571
NRBP1	57.1428571429	42.8571428571
PIP5K1B	57.1428571429	42.8571428571
PML	57.1428571429	42.8571428571
RYK	57.1428571429	42.8571428571
STK36	57.1428571429	42.8571428571
TNFRSF10B	57.1428571429	42.8571428571
HECW1	56.9230769231	43.0769230769
ADAMTS2	56.862745098	43.137254902
ITPR1	56.6666666667	43.3333333333
NAV3	56.6371681416	43.3628318584
EPHA5	56.5217391304	43.4782608696
ERG	56.5217391304	43.4782608696
GRK1	56.5217391304	43.4782608696
MAPK4	56.5217391304	43.4782608696
NEDD9	56.5217391304	43.4782608696
PRKG2	56.5217391304	43.4782608696
PTGS2	56.5217391304	43.4782608696
SCYL1	56.5217391304	43.4782608696
MST1R	56.4102564103	43.5897435897
BLNK	56.25	43.75
CARD11	56.25	43.75
CIC	56.25	43.75
CSMD3	56.25	43.75
HIPK2	56.25	43.75
HSF1	56.25	43.75
IL1R1	56.25	43.75
LMNB2	56.25	43.75
PRKCG	56.25	43.75
SPEG	56.25	43.75
STK19	56.25	43.75
TBCK	56.25	43.75
TP63	56.25	43.75
DST	56.2189054726	43.7810945274
GLI1	56.0975609756	43.9024390244
BCL11A	56	44
FER	56	44
LETM2	56	44
PRCC	56	44
TRIM33	56	44
WNK2	55.9322033898	44.0677966102
CASP8	55.8823529412	44.1176470588
NUMA1	55.8823529412	44.1176470588
PAPPA	55.8823529412	44.1176470588
BRIP1	55.8139534884	44.1860465116
DGKB	55.8139534884	44.1860465116
PIK3CD	55.8139534884	44.1860465116
TOP2A	55.8139534884	44.1860465116
NLRP3	55.737704918	44.262295082
PHF3	55.737704918	44.262295082
BAG4	55.5555555556	44.4444444444
CHN1	55.5555555556	44.4444444444
EPHA8	55.5555555556	44.4444444444
FANCB	55.5555555556	44.4444444444
FURIN	55.5555555556	44.4444444444
IL21R	55.5555555556	44.4444444444
IRAK4	55.5555555556	44.4444444444
LDLR	55.5555555556	44.4444444444
MYD88	55.5555555556	44.4444444444
PPARA	55.5555555556	44.4444444444
PRKD3	55.5555555556	44.4444444444
PRRX1	55.5555555556	44.4444444444
PSIP1	55.5555555556	44.4444444444
RPS6KA5	55.5555555556	44.4444444444
STK17B	55.5555555556	44.4444444444
VDR	55.5555555556	44.4444444444
MAST1	55.2631578947	44.7368421053
TNFAIP3	55.2631578947	44.7368421053
MAK	55.1724137931	44.8275862069
PTPRT	55.1724137931	44.8275862069
TRIM36	55.1724137931	44.8275862069
ABI1	55	45
CYP3A4	55	45
DFNA5	55	45
ETV6	55	45
PARP9	55	45
PXN	55	45
RALGDS	55	45
TXK	55	45
CNTN1	54.9019607843	45.0980392157
MGA	54.9019607843	45.0980392157
NOTCH3	54.9019607843	45.0980392157
MMP1	54.8387096774	45.1612903226
GRIN2B	54.7169811321	45.2830188679
MLLT4	54.7169811321	45.2830188679
ADAM10	54.5454545455	45.4545454545
AKAP12	54.5454545455	45.4545454545
BCAR1	54.5454545455	45.4545454545
CLK3	54.5454545455	45.4545454545
HSPA4	54.5454545455	45.4545454545
IL6ST	54.5454545455	45.4545454545
MMP2	54.5454545455	45.4545454545
NONO	54.5454545455	45.4545454545
NOV	54.5454545455	45.4545454545
RAD21	54.5454545455	45.4545454545
TNFSF11	54.5454545455	45.4545454545
MAST2	54.3859649123	45.6140350877
ARHGEF12	54.347826087	45.652173913
AXL	54.347826087	45.652173913
PDGFRA	54.347826087	45.652173913
ADAM12	54.2857142857	45.7142857143
BRSK1	54.1666666667	45.8333333333
EPHA2	54.1666666667	45.8333333333
IKBKE	54.1666666667	45.8333333333
PI4KB	54.1666666667	45.8333333333
PLK3	54.1666666667	45.8333333333
TFDP1	54.1666666667	45.8333333333
BAI3	54.0540540541	45.9459459459
HIF1A	54.0540540541	45.9459459459
KDM5A	54	46
BIRC2	53.8461538462	46.1538461538
CACNA1F	53.8461538462	46.1538461538
DYRK3	53.8461538462	46.1538461538
ESR2	53.8461538462	46.1538461538
FBN2	53.8461538462	46.1538461538
LIMK1	53.8461538462	46.1538461538
PAK1	53.8461538462	46.1538461538
RGL4	53.8461538462	46.1538461538
TCL6	53.8461538462	46.1538461538
TOPBP1	53.8461538462	46.1538461538
VEGFA	53.8461538462	46.1538461538
PRKDC	53.7037037037	46.2962962963
GLG1	53.6585365854	46.3414634146
WNK1	53.6231884058	46.3768115942
CPAMD8	53.5714285714	46.4285714286
MAP3K12	53.5714285714	46.4285714286
RANBP17	53.5714285714	46.4285714286
SCYL2	53.5714285714	46.4285714286
SHC1	53.5714285714	46.4285714286
MYH1	53.488372093	46.511627907
SPEN	53.4653465347	46.5346534653
PTPRC	53.4482758621	46.5517241379
SORL1	53.4246575342	46.5753424658
CDH11	53.3333333333	46.6666666667
CSK	53.3333333333	46.6666666667
CUBN	53.3333333333	46.6666666667
ELAVL1	53.3333333333	46.6666666667
KCNH2	53.3333333333	46.6666666667
MAPK10	53.3333333333	46.6666666667
MAPK8	53.3333333333	46.6666666667
NBN	53.3333333333	46.6666666667
PAK6	53.3333333333	46.6666666667
RIOK3	53.3333333333	46.6666666667
SKP2	53.3333333333	46.6666666667
LIFR	53.1914893617	46.8085106383
EGF	53.125	46.875
CHD9	53	47
ACVR1B	52.9411764706	47.0588235294
CASP7	52.9411764706	47.0588235294
FOXO3	52.9411764706	47.0588235294
PDK1	52.9411764706	47.0588235294
PPARD	52.9411764706	47.0588235294
PRKCA	52.9411764706	47.0588235294
PTPN22	52.9411764706	47.0588235294
SMAD2	52.9411764706	47.0588235294
TRAF2	52.9411764706	47.0588235294
ZNF331	52.9411764706	47.0588235294
EPHA7	52.8301886792	47.1698113208
DYRK1B	52.6315789474	47.3684210526
ERC1	52.6315789474	47.3684210526
HNRNPH1	52.6315789474	47.3684210526
LMNA	52.6315789474	47.3684210526
MAP3K7	52.6315789474	47.3684210526
NLK	52.6315789474	47.3684210526
NR4A3	52.6315789474	47.3684210526
SMC2	52.6315789474	47.3684210526
ARHGAP29	52.5	47.5
FLNA	52.5	47.5
KTN1	52.5	47.5
CBL	52.380952381	47.619047619
KPNA5	52.380952381	47.619047619
PHKG1	52.380952381	47.619047619
LRP1B	52.2727272727	47.7272727273
LRRK2	52.2522522523	47.7477477477
RBL2	52.1739130435	47.8260869565
ADAM29	52.1126760563	47.8873239437
CDKL3	52	48
CDKN2A	52	48
EXT2	52	48
STAT3	52	48
TEX14	52	48
ZBTB16	52	48
BUB1	51.8518518519	48.1481481481
TET1	51.8518518519	48.1481481481
MRE11A	51.724137931	48.275862069
WHSC1	51.724137931	48.275862069
DSTYK	51.5151515152	48.4848484848
PLEKHA5	51.4285714286	48.5714285714
ITPR2	51.3888888889	48.6111111111
RAPGEF2	51.3513513514	48.6486486486
TRIM37	51.2820512821	48.7179487179
CNTN5	51.25	48.75
ITGA10	51.2195121951	48.7804878049
TRIM42	51.1111111111	48.8888888889
NUP98	50.9803921569	49.0196078431
CIT	50.8771929825	49.1228070175
ULK4	50.8771929825	49.1228070175
MYO3B	50.6849315068	49.3150684932
ADAM32	50	50
ANGPTL4	50	50
ARHGDIB	50	50
BAX	50	50
BRSK2	50	50
CAMK4	50	50
CARD14	50	50
CASP2	50	50
CHUK	50	50
CYP19A1	50	50
DDX10	50	50
EDNRA	50	50
EEF2K	50	50
ERCC3	50	50
ETV5	50	50
EXT1	50	50
FASLG	50	50
FHIT	50	50
FOXO1	50	50
GSK3B	50	50
HIP1	50	50
HUNK	50	50
IGF1R	50	50
IKZF1	50	50
IRAK3	50	50
ITGAV	50	50
LATS1	50	50
MAP4K2	50	50
MAPKAPK2	50	50
MPPED2	50	50
MYLK2	50	50
NR3C1	50	50
PLAT	50	50
PLD1	50	50
PRKG1	50	50
PRPF4B	50	50
RARA	50	50
RIPK1	50	50
RUNX2	50	50
SHH	50	50
SKIL	50	50
SMURF2	50	50
SSX1	50	50
STAT6	50	50
STK32B	50	50
TBK1	50	50
TCERG1L	50	50
TFG	50	50
TLR4	50	50
TRIB2	50	50
TRPS1	50	50
WBP4	50	50
WT1	50	50
ROBO2	49.2957746479	50.7042253521
COL3A1	49.2537313433	50.7462686567
TNNI3K	49.0566037736	50.9433962264
DPYD	49.0196078431	50.9803921569
DICER1	48.9361702128	51.0638297872
IRS1	48.8888888889	51.1111111111
CDC42BPG	48.7804878049	51.2195121951
DNMT3B	48.7804878049	51.2195121951
PLCB2	48.7804878049	51.2195121951
ROR1	48.7804878049	51.2195121951
GRAMD1B	48.3870967742	51.6129032258
RNASEL	48.3870967742	51.6129032258
TIE1	48.2142857143	51.7857142857
ICK	48.1481481481	51.8518518519
TSHR	48.1481481481	51.8518518519
UBE3B	48.1481481481	51.8518518519
NLRP1	48.0769230769	51.9230769231
TAF1	48.0769230769	51.9230769231
DOCK3	48.0519480519	51.9480519481
FN1	48	52
SGK3	48	52
HEPH	47.9166666667	52.0833333333
BCL9	47.8260869565	52.1739130435
HAPLN1	47.8260869565	52.1739130435
OLFM4	47.8260869565	52.1739130435
N4BP2	47.7272727273	52.2727272727
AMHR2	47.619047619	52.380952381
EPHA3	47.619047619	52.380952381
GATA2	47.619047619	52.380952381
ACVRL1	47.3684210526	52.6315789474
ADRBK2	47.3684210526	52.6315789474
CLK2	47.3684210526	52.6315789474
LCP1	47.3684210526	52.6315789474
PRKCE	47.3684210526	52.6315789474
AKAP6	47.2972972973	52.7027027027
VPS13B	47.2222222222	52.7777777778
EP300	47.1544715447	52.8455284553
CASK	47.0588235294	52.9411764706
FYN	47.0588235294	52.9411764706
MPL	47.0588235294	52.9411764706
PPP3CB	47.0588235294	52.9411764706
EPHA4	46.875	53.125
HDAC6	46.875	53.125
ZNF521	46.8085106383	53.1914893617
ATIC	46.6666666667	53.3333333333
ATRX	46.6666666667	53.3333333333
CHEK1	46.6666666667	53.3333333333
MAP4K3	46.6666666667	53.3333333333
PI4K2B	46.6666666667	53.3333333333
TGFB3	46.6666666667	53.3333333333
AR	46.511627907	53.488372093
SEMA5B	46.4285714286	53.5714285714
BMPR2	46.3414634146	53.6585365854
CASP1	46.1538461538	53.8461538462
FMO4	46.1538461538	53.8461538462
MAP2K7	46.1538461538	53.8461538462
MAPK8IP2	46.1538461538	53.8461538462
MAX	46.1538461538	53.8461538462
SOX2	46.1538461538	53.8461538462
STAT1	46.1538461538	53.8461538462
TCEA1	46.1538461538	53.8461538462
WAS	46.1538461538	53.8461538462
SACS	46	54
MAP3K13	45.9459459459	54.0540540541
TOP2B	45.9459459459	54.0540540541
UNC13C	45.9459459459	54.0540540541
MARK2	45.8333333333	54.1666666667
NEK11	45.8333333333	54.1666666667
SDHD	45.7142857143	54.2857142857
WNK3	45.652173913	54.347826087
WNK4	45.652173913	54.347826087
CDKN2C	45.4545454545	54.5454545455
CSNK1A1	45.4545454545	54.5454545455
FFAR2	45.4545454545	54.5454545455
RARG	45.4545454545	54.5454545455
SOCS3	45.4545454545	54.5454545455
STRADA	45.4545454545	54.5454545455
BTK	45	55
CYP27B1	45	55
RCBTB2	45	55
TGFB2	45	55
PAK7	44.8275862069	55.1724137931
STK11	44.8275862069	55.1724137931
THRAP3	44.8275862069	55.1724137931
APBB1IP	44.4444444444	55.5555555556
ARAF	44.4444444444	55.5555555556
AXIN1	44.4444444444	55.5555555556
CCR5	44.4444444444	55.5555555556
CTTN	44.4444444444	55.5555555556
DDR2	44.4444444444	55.5555555556
TAOK3	44.4444444444	55.5555555556
CREBBP	44.3037974684	55.6962025316
TSC1	44.1176470588	55.8823529412
AFF3	44	56
FLCN	44	56
PARP1	44	56
PRKCD	44	56
SIK2	44	56
ZAP70	44	56
ALPK1	43.9024390244	56.0975609756
GATA1	43.75	56.25
PAX7	43.75	56.25
PBX1	43.75	56.25
PDK4	43.75	56.25
RAF1	43.75	56.25
XPO5	43.75	56.25
CHD8	43.5897435897	56.4102564103
AKAP4	43.4782608696	56.5217391304
FNBP1	43.4782608696	56.5217391304
INPP4B	43.4782608696	56.5217391304
PAX5	43.4782608696	56.5217391304
PKN1	43.3333333333	56.6666666667
THBS3	43.3333333333	56.6666666667
KSR1	43.2432432432	56.7567567568
RAD50	43.1034482759	56.8965517241
ADAM18	42.8571428571	57.1428571429
AMZ2	42.8571428571	57.1428571429
CLK4	42.8571428571	57.1428571429
CYB5R4	42.8571428571	57.1428571429
FRK	42.8571428571	57.1428571429
MLKL	42.8571428571	57.1428571429
MMP8	42.8571428571	57.1428571429
PAX3	42.8571428571	57.1428571429
ROBO1	42.8571428571	57.1428571429
TCF12	42.8571428571	57.1428571429
TNFRSF9	42.8571428571	57.1428571429
PLAG1	42.1052631579	57.8947368421
TYRO3	41.935483871	58.064516129
AKT3	41.6666666667	58.3333333333
FCRL4	41.6666666667	58.3333333333
FIGF	41.6666666667	58.3333333333
GLTSCR1	41.6666666667	58.3333333333
OXSR1	41.6666666667	58.3333333333
PIP4K2C	41.6666666667	58.3333333333
PRKACA	41.6666666667	58.3333333333
PRKACB	41.6666666667	58.3333333333
SERPINB4	41.6666666667	58.3333333333
STAR	41.6666666667	58.3333333333
STK33	41.6666666667	58.3333333333
TNFRSF8	41.6666666667	58.3333333333
VRK3	41.6666666667	58.3333333333
LIMK2	41.3793103448	58.6206896552
PIK3R1	41.3793103448	58.6206896552
PLCG2	41.2698412698	58.7301587302
ACVR1	41.1764705882	58.8235294118
DRD2	41.1764705882	58.8235294118
NEK10	41.1764705882	58.8235294118
RASA3	41.1764705882	58.8235294118
APC	40.9836065574	59.0163934426
CNTN6	40.9836065574	59.0163934426
CSNK1G3	40.9090909091	59.0909090909
NF2	40.9090909091	59.0909090909
STAT5B	40.9090909091	59.0909090909
TEC	40.9090909091	59.0909090909
RBBP8	40.625	59.375
MKL1	40.5405405405	59.4594594595
ROR2	40.3846153846	59.6153846154
ADAM28	40	60
CSF3	40	60
FANCL	40	60
HNRNPA2B1	40	60
IFNG	40	60
IRAK2	40	60
LTBR	40	60
NR1H2	40	60
TNK2	40	60
ATP10A	39.6551724138	60.3448275862
ABCC4	39.5348837209	60.4651162791
HGF	39.4736842105	60.5263157895
FOXP1	39.1304347826	60.8695652174
STK10	39.1304347826	60.8695652174
GUCY2F	38.8888888889	61.1111111111
SCARA5	38.8888888889	61.1111111111
ROCK1	38.7755102041	61.2244897959
CASP4	38.4615384615	61.5384615385
CASP6	38.4615384615	61.5384615385
CDKN1A	38.4615384615	61.5384615385
CYP17A1	38.4615384615	61.5384615385
FBLN5	38.4615384615	61.5384615385
HNF1A	38.4615384615	61.5384615385
LATS2	38.4615384615	61.5384615385
NLRP6	38.4615384615	61.5384615385
PAK3	38.4615384615	61.5384615385
STK38	38.4615384615	61.5384615385
NF1	38.202247191	61.797752809
RPS6KA2	38.0952380952	61.9047619048
TSSK1B	38.0952380952	61.9047619048
JARID2	37.9310344828	62.0689655172
ZMYM2	37.7777777778	62.2222222222
F8	37.6623376623	62.3376623377
NUP214	37.5	62.5
RGL1	37.037037037	62.962962963
MLLT3	36.8852459016	63.1147540984
MMP20	36.8421052632	63.1578947368
TAOK2	36.6666666667	63.3333333333
KIAA2022	36.5384615385	63.4615384615
AURKC	36.3636363636	63.6363636364
CTSL1	36.3636363636	63.6363636364
DEK	36.3636363636	63.6363636364
EDNRB	36.3636363636	63.6363636364
GRK4	36.3636363636	63.6363636364
P4HB	36.3636363636	63.6363636364
SLC22A3	36.3636363636	63.6363636364
TSSK3	36.3636363636	63.6363636364
VRK2	36	64
NIPBL	35.9550561798	64.0449438202
FOXO4	35.7142857143	64.2857142857
PRKACG	35.7142857143	64.2857142857
RARB	35.7142857143	64.2857142857
SRPK3	35.7142857143	64.2857142857
TPM3	35.7142857143	64.2857142857
TLR7	35.2941176471	64.7058823529
BRD3	34.8837209302	65.1162790698
MAP3K2	34.7826086957	65.2173913043
CCNT1	34.2105263158	65.7894736842
JAK1	34.2105263158	65.7894736842
ACVR2B	33.3333333333	66.6666666667
HDAC2	33.3333333333	66.6666666667
MMP9	33.3333333333	66.6666666667
TAOK1	33.3333333333	66.6666666667
MAPKBP1	32.8767123288	67.1232876712
TEK	32.2580645161	67.7419354839
NRK	32.2033898305	67.7966101695
GUCY1A2	32.1428571429	67.8571428571
BLK	32	68
PPP3CA	31.8181818182	68.1818181818
KDM6A	31.5789473684	68.4210526316
WIF1	31.4285714286	68.5714285714
BMX	31.25	68.75
SLC14A1	31.25	68.75
PLK2	30.7692307692	69.2307692308
TTK	30.7692307692	69.2307692308
ZNF668	30.7692307692	69.2307692308
RELA	30.303030303	69.696969697
PCDH15	30.2752293578	69.7247706422
PORCN	30	70
PPP3R2	30	70
MSN	29.4117647059	70.5882352941
SUFU	29.4117647059	70.5882352941
TOX3	27.5862068966	72.4137931034
PRKAA2	27.5	72.5
TPH1	27.2727272727	72.7272727273
SMAD4	26.6666666667	73.3333333333
TNKS2	26.6666666667	73.3333333333
RB1	26.5625	73.4375
XPO4	26.4150943396	73.5849056604
DDX6	26.3157894737	73.6842105263
MCF2	26.1904761905	73.8095238095
TGFBR1	26.0869565217	73.9130434783
RPS6KA6	25.9259259259	74.0740740741
PNCK	25	75
PTEN	24.7191011236	75.2808988764
ELF4	22.2222222222	77.7777777778
CRTC1	21.7391304348	78.2608695652
ARID1A	21.4285714286	78.5714285714
TGFBR2	21.3114754098	78.6885245902
ABL2	20	80
CRP	20	80
CTBP2	20	80
IFNA2	20	80
ACVR2A	19.6078431373	80.3921568627
TBX22	18.75	81.25
CCNA2	18.1818181818	81.8181818182
GNAQ	18.1818181818	81.8181818182
PDCD1	18.1818181818	81.8181818182
SMAD7	16.6666666667	83.3333333333
MARK1	15.1162790698	84.8837209302
PTPN11	12.4378109453	87.5621890547
RBPJ	11.9402985075	88.0597014925
ASPH	11.9318181818	88.0681818182
VHL	10	90
PMS1	5.5555555556	94.4444444444
PPP3R1	5.2631578947	94.7368421053
RPL22	4.1666666667	95.8333333333
SLC6A8	2.5974025974	97.4025974026
RECQL4	2.0793950851	97.9206049149
CLTCL1	2.0217729393	97.9782270607
TP53	1.3452914798	98.6547085202
FLI1	0.9157509158	99.0842490842
MAML3	0.7974481659	99.2025518341
VEGFC	0.1538461538	99.8461538462
GRIA3	0	100
